# Supplementary material for: Assessing repetitive negative thinking in daily life: Development of an ecological momentary assessment paradigm
Source: PLoS One. 2020 Apr 20;15(4):e0231783. doi: 10.1371/journal.pone.0231783 (PMC7170251; doi:10.1371/journal.pone.0231783)
Supplement: S1 File — (XLSX) [file pone.0231783.s002.xlsx]

## Sheet: S3
S2. Correlations between subsets of observations and all observations for varying sampling designs regarding the hybrid EMA scale and the process-related EMA scale.
Hybrid model
Mean	Number of days
Number of pings per day	3	4	5	6	7	8	9	10	11	12	13	14
3	0.819	0.85	0.871	0.898	0.912	0.916	0.933	0.948	0.959	0.971	0.975	0.98
4	0.836	0.869	0.882	0.908	0.925	0.934	0.946	0.962	0.973	0.982	0.985	0.989
5	0.853	0.878	0.892	0.916	0.932	0.944	0.956	0.97	0.98	0.988	0.992	0.994
6	0.852	0.876	0.895	0.916	0.934	0.947	0.958	0.972	0.982	0.99	0.995	0.998
7	0.855	0.876	0.899	0.923	0.941	0.953	0.962	0.976	0.985	0.992	0.996	0.999
8	0.859	0.88	0.904	0.928	0.946	0.957	0.966	0.977	0.986	0.993	0.998	1
SD	Number of days
Number of pings per day	3	4	5	6	7	8	9	10	11	12	13	14
3	0.541	0.615	0.695	0.737	0.78	0.8	0.832	0.856	0.875	0.903	0.913	0.937
4	0.556	0.659	0.725	0.767	0.813	0.827	0.86	0.89	0.907	0.927	0.934	0.959
5	0.614	0.677	0.733	0.775	0.819	0.835	0.865	0.901	0.922	0.944	0.951	0.975
6	0.654	0.707	0.762	0.793	0.835	0.853	0.879	0.913	0.935	0.958	0.97	0.989
7	0.684	0.731	0.778	0.813	0.851	0.871	0.892	0.922	0.94	0.963	0.975	0.995
8	0.73	0.778	0.826	0.858	0.88	0.896	0.911	0.932	0.95	0.973	0.982	1
RMSSD	Number of days
Number of pings per day	3	4	5	6	7	8	9	10	11	12	13	14
3	0.571	0.605	0.679	0.676	0.713	0.737	0.776	0.782	0.804	0.838	0.847	0.857
4	0.616	0.648	0.71	0.716	0.773	0.772	0.807	0.82	0.856	0.873	0.876	0.886
5	0.673	0.701	0.742	0.754	0.817	0.826	0.858	0.875	0.897	0.923	0.93	0.936
6	0.709	0.72	0.757	0.767	0.824	0.833	0.867	0.894	0.914	0.93	0.939	0.943
7	0.72	0.735	0.76	0.775	0.836	0.849	0.876	0.917	0.948	0.965	0.977	0.98
8	0.792	0.826	0.848	0.881	0.904	0.912	0.926	0.947	0.97	0.984	0.996	1
Process-related model
Mean	Number of days
Number of pings per day	3	4	5	6	7	8	9	10	11	12	13	14
3	0.877	0.889	0.911	0.927	0.939	0.946	0.957	0.967	0.973	0.98	0.984	0.986
4	0.892	0.905	0.92	0.934	0.946	0.956	0.964	0.974	0.981	0.987	0.99	0.992
5	0.899	0.91	0.926	0.94	0.951	0.962	0.97	0.978	0.985	0.991	0.994	0.996
6	0.897	0.91	0.929	0.943	0.955	0.966	0.973	0.982	0.988	0.993	0.996	0.998
7	0.895	0.908	0.931	0.948	0.96	0.97	0.976	0.984	0.99	0.995	0.997	0.999
8	0.896	0.91	0.935	0.951	0.963	0.972	0.978	0.985	0.991	0.996	0.998	1
SD	Number of days
Number of pings per day	3	4	5	6	7	8	9	10	11	12	13	14
3	0.636	0.696	0.759	0.78	0.819	0.835	0.858	0.876	0.893	0.927	0.94	0.955
4	0.671	0.74	0.787	0.802	0.846	0.855	0.88	0.904	0.926	0.946	0.955	0.969
5	0.689	0.752	0.794	0.813	0.854	0.863	0.886	0.912	0.935	0.956	0.963	0.977
6	0.733	0.779	0.821	0.836	0.875	0.895	0.913	0.932	0.951	0.972	0.979	0.991
7	0.769	0.803	0.836	0.851	0.885	0.903	0.919	0.939	0.956	0.977	0.985	0.997
8	0.798	0.832	0.873	0.885	0.905	0.918	0.93	0.945	0.961	0.983	0.989	1
RMSSD	Number of days
Number of pings per day	3	4	5	6	7	8	9	10	11	12	13	14
3	0.683	0.671	0.727	0.727	0.758	0.775	0.805	0.822	0.832	0.866	0.884	0.892
4	0.702	0.726	0.777	0.78	0.818	0.823	0.847	0.871	0.896	0.905	0.907	0.918
5	0.717	0.745	0.763	0.777	0.819	0.839	0.863	0.879	0.909	0.925	0.932	0.935
6	0.777	0.78	0.808	0.819	0.858	0.87	0.886	0.919	0.936	0.946	0.953	0.957
7	0.787	0.8	0.82	0.83	0.871	0.882	0.894	0.937	0.964	0.977	0.983	0.986
8	0.836	0.856	0.873	0.905	0.922	0.931	0.939	0.961	0.977	0.99	0.997	1
Note. RMSSD: root mean square successive difference, SD: standard deviation.
